# Supplementary material for: AQP3 Increases Intercellular Cohesion in NSCLC A549 Cell Spheroids through Exploratory Cell Protrusions
Source: Int J Mol Sci. 2021 Apr 20;22(8):4287. doi: 10.3390/ijms22084287 (PMC8074759; doi:10.3390/ijms22084287)
Supplement: Supplementary file 1 [file ijms-22-04287-s001.zip]

Archive with 11 entries (9 files):
- Supplementary Tables.pdf
- Supplementary Movie 1. Live-cell holotomography of NSCLC A549 cells cultured in 2D or 3D culture/
- Supplementary Movie 1. Live-cell holotomography of NSCLC A549 cells cultured in 2D or 3D culture/2D control.mp4
- Supplementary Movie 1. Live-cell holotomography of NSCLC A549 cells cultured in 2D or 3D culture/3D control.mp4
- Supplementary Movie 2. Live-cell holotomography of NSCLC A549 cells following AQP3 siRNA transfection or treated with jasplakinolide/
- Supplementary Movie 2. Live-cell holotomography of NSCLC A549 cells following AQP3 siRNA transfection or treated with jasplakinolide/2D Jasplakinolide.mp4
- Supplementary Movie 2. Live-cell holotomography of NSCLC A549 cells following AQP3 siRNA transfection or treated with jasplakinolide/2D siAQP3.mp4
- Supplementary Movie 2. Live-cell holotomography of NSCLC A549 cells following AQP3 siRNA transfection or treated with jasplakinolide/3D Jasplakinolide.mp4
- Supplementary Movie 2. Live-cell holotomography of NSCLC A549 cells following AQP3 siRNA transfection or treated with jasplakinolide/3D siAQP3_1.mp4
- Supplementary Movie 2. Live-cell holotomography of NSCLC A549 cells following AQP3 siRNA transfection or treated with jasplakinolide/3D siAQP3_2.mp4
- Supplementary Figure 1.pdf
